# Supplementary material for: Synthesis and Characterization of Reproducible Linseed Oil-Loaded Silica Nanoparticles with Potential Use as Oxygen Scavengers in Active Packaging
Source: Nanomaterials (Basel). 2022 Sep 19;12(18):3257. doi: 10.3390/nano12183257 (PMC9502869; doi:10.3390/nano12183257)
Supplement: Supplementary file 1 [file nanomaterials-12-03257-s001.zip]

Archive with 1 entries (1 files):
- nanomaterials-1869153-supplementary.pdf
